# Supplementary material for: Intraoral Scanning Enables Virtual-Splint-Based Non-Invasive Registration Protocol for Maxillofacial Surgical Navigation
Source: J Clin Med. 2024 Sep 2;13(17):5196. doi: 10.3390/jcm13175196 (PMC11396243; doi:10.3390/jcm13175196)
Supplement: Supplementary file 1 [file jcm-13-05196-s001.zip]

Archive with 1 entries (1 files):
- jcm-3181616-supplementary.pdf
